# Supplementary material for: Assessing the NLRP3 Inflammasome Activating Potential of a Large Panel of Micro- and Nanoplastics in THP-1 Cells
Source: Biomolecules. 2022 Aug 9;12(8):1095. doi: 10.3390/biom12081095 (PMC9406042; doi:10.3390/biom12081095)
Supplement: Supplementary file 1 [file biomolecules-12-01095-s001.zip]

Archive with 1 entries (1 files):
- biomolecules-1789230-supplementary.pdf
